# Supplementary material for: Multi-step genomic dissection of a suspected intra-hospital Helicobacter cinaedi outbreak
Source: Microb Genom. 2019 Jan 17;5(1):e000236. doi: 10.1099/mgen.0.000236 (PMC6412056; doi:10.1099/mgen.0.000236)
Supplement: Supplementary File 2 [file mgen-5-236-s002.xlsx]

## Sheet: Table S1
	Table S1. Sequencing statuses of the strains used in this study.
	Strains	GenBank assembly accession	Assembly status	Sequence coverages	Length (bp)	Number of contigs	Longest contig (bp)	N50 contig (bp)	Reference	Notes
	P01D0000	GCA_003213725.1	draft	135.7	2113725	120	117883	46490	This study
		AP018676	complete		2154041				This study	Used as the referece in the analysis of Cluster EX.
	P02D0213	GCA_003215825.1	draft	353.2	2065908	152	110315	28058	This study
	P03D0629	GCA_003213825.1	draft	110.9	2067050	138	123946	38369	This study
		AP018446	complete		2221266				This study	Used as the referece in the analysis of outbreak strains alone.
	P04D0736	GCA_003213915.1	draft	137.3	2065993	139	123952	27594	This study
	P05D0741	GCA_003214035.1	draft	117.9	2069694	133	111585	43006	This study
	P06D0798	GCA_003214155.1	draft	131.9	2079660	120	111559	43557	This study
		AP018447	complete		2165979				This study	Used as the referece in the analysis of Cluster B.
	P07D0876	GCA_003214265.1	draft	83.8	2064319	150	123914	32514	This study
	P08D0905	GCA_003214395.1	draft	149.9	2068815	138	95433	34794	This study
	P09D0927	GCA_003214515.1	draft	117	2060638	140	123942	28878	This study
	P10D0937	GCA_003214675.1	draft	115.6	2065827	138	101274	37729	This study
	P11D0946	GCA_003214775.1	draft	167	2070977	129	111611	42023	This study
	P11D1015	GCA_003216215.1	draft	312.9	2082841	127	124012	46582	This study
	P12D0946	GCA_003216115.1	draft	332	2082949	127	124008	50731	This study
	P13D0979	GCA_003214885.1	draft	103.1	2062760	163	91974	27573	This study
	P14D1067	GCA_003215005.1	draft	82.9	2040770	115	111559	40935	This study
	P15D1072	GCA_003215915.1	draft	262.5	2064487	171	102825	25696	This study
	P16D1106	GCA_003216015.1	draft	270.6	2063199	175	73396	26436	This study
	P17D1144	GCA_003215135.1	draft	85.2	2062591	133	123908	40809	This study
	P18D1268	GCA_003215255.1	draft	78.4	2051443	108	120060	42600	This study
	P19D1315	GCA_003215375.1	draft	77.3	2054284	102	122590	50262	This study
	P20D1835	GCA_003215495.1	draft	75.9	2051009	128	115554	41775	This study
	P21D1863	GCA_003215705.1	draft	88.8	2063658	135	91991	40815	This study
	ATCC BAA-847T	AP012492.1	complete		2240130				J Bacteriol 2012; 20:5692
	CCUG18818T	GCA_003215615.1	draft	67.5	2153549	141	101532	41782	J Infect Dis 1984;149:58-66
	CCUG19503	GCA_003216315.1	draft	107.4	2083217	134	123958	40862	J Clin Microbiol 1990; 28:1016-20
	CCUG19504	GCA_003216395.1	draft	132.4	2108556	126	108786	51988	J Clin Microbiol 1990; 28:1016-20
	MRY08-1234	AP017374.1	complete		2199263				Antimicrob Agents Chemother 2017; 62:e02036-17
	MRY12-0051	DRX083919 (TPA_assembly)	draft	538.4	2079121	108	124240	55420	Antimicrob Agents Chemother 2017; 62:e02036-17
	PAGU611	AP012344.1	complete		2078348				J Bacteriol 2012; 194: 3744-5
	PAGU617	GCA_003216475.1	draft	136	2134125	137	110338	38491	PLoS one 2017; 12: e0186241
	PAGU628	GCA_003216655.1	draft	157.8	2125481	128	111690	46533	This study
	PAGU1382	GCA_003216555.1	draft	131.3	2239235	149	106355	40579	This study

## Sheet: Table S2
	Table S2.The numbers of SNPs and informative sites obtained in each step of phylogenetic analysis.
	Strains analysed in each step	Number of strains analysed	Reference genomes		Genome size (bp)	Informative sites		Numbers of SNP sites in each strain set
			Strains	Sequencing status		Total numbers	Ratios (%) to the total genome	Total	Cluster A	Outbreak strains	Cluster B	Cluster EX
	1st
	All strains	32	PAGU611	complete	2101402	870875	41.4	4154	52	10	12	45
	2nd
	Cluster A	19	MRY08_1234	complete	2199263	1807095	82.2		101	27
	Cluster B	4	P06D0798	complete	2125667	1857273	87.4				40
	Cluster EX	4	P01D0000	complete	2142184	1973115	92.1					110
	3rd
	Defined outbreak strains	14	P04D0736	complete	2152036	1881060	87.4			27
	Defined outbreak strains	14	P04D0736	draft	2130462	1872039	87.9			25

## Sheet: Table S3
	Table S3. Results of root-to-tip analyses using TempEst.
	Strain sets	SNP sites	Date range	Slope (rate)	X-Intercept (TMRCA)	Correlation Coefficient (r)	SNP/genome/year
	14 outbreak isolates	25	515	0.0003232	257.076	0.72	2.94
	14 outbreak isolates + P15D1072	40	515	9.3621e-05	-2964.97	0.4012	1.36

## Sheet: Table S4
	Table S4. Susceptibilities (MICs; µg/ml) of the 14 outbreak isolates to 9 antimicrobials.
	Strains	Penicillin	Cephalosporin	Aminoglycosides	Tetracyclines		Macrolides		Quinolones
		ABPC	CTRX	GM	TC	MINO	EM	CAM	CPFX	LVFX
	P03D0629	16	8	1	2	0.125	>64	>64	16	4
	P04D0736	32	8	1	2	0.125	>64	64	16	4
	P05D0741	16	8	1	2	0.125	>64	64	16	4
	P07D0876	16	8	1	1	0.125	>64	>64	16	4
	P08D0905	16	8	1	1	0.125	>64	64	16	4
	P09D0927	16	8	1	2	0.125	>64	>64	16	8
	P10D0937	16	8	2	2	0.25	>64	>64	16	8
	P11D0946	16	8	1	2	0.125	>64	>64	64	64
	P11D1015	16	8	1	2	0.125	>64	>64	64	64
	P12D0946	16	8	1	2	0.125	>64	>64	16	4
	P13D0979	16	8	1	1	0.125	>64	64	16	4
	P14D1067	16	8	1	2	0.125	>64	>64	16	4
	P16D1106	16	8	1	2	0.125	>64	>64	64	64
	P17D1144	16	8	1	2	0.125	>64	64	16	4
	Type strain
	CCUG18818T	16 / 32	4 / 8	0.5	4	0.25	<1	<1	<2	<2
	MIC determinations were performed only once except for the type strains. The MICs for the type strains were determined by two independent tests, and when the values in the two tests were different, both values are shown. Abbreviations and provider companies of each antimicrobial are; ampicillin (ABPC, Sigma-Aldrich, MO, USA), ceftriaxone (CTRX, Chugai Pharmaceutical, Tokyo, Japan), gentamicin (GM…
